# Supplementary material for: New genetic variants associated with major adverse cardiovascular events in patients with acute coronary syndromes and treated with clopidogrel and aspirin
Source: Pharmacogenomics J. 2021 Jun 22;21(6):664–72. doi: 10.1038/s41397-021-00245-5 (PMC8602039; doi:10.1038/s41397-021-00245-5)
Supplement: Supplementary file 2 — Table S11. feature importance.xlsx [file 41397_2021_245_MOESM2_ESM.xlsx]

## Sheet: Sheet1
Table S11. 195 features selected with importance score over zero by LightGBM for prediction of 18-months MACE.
Features Selected	Feature importance score	marked the 7 significant genes
CREA.value	776
age	676
chr7_130021488_G	158
chr4_1374695_C	154
chr9_117792583_C	151
chr12_19418588_G	148
chr10_115618246_C	146
chr22_51018579_G	144
chr1_114354654_C	141
chr1_228482028_C	140
chr20_5903848_C	140
chr6_70812123_A	137
chr13_101944752_C	137
chr22_21167787_G	137
chr19_45162189_A	137
chr5_167517505_C	136
chr3_179137273_G	135
chr2_11300732_C	134
chr7_75185985_G	133
chr17_6381939_A	132
chr3_14187345_C	129
chr19_49869051_G	127
chr17_36708648_C	126
chr21_37583804_T	126
chr3_56658481_C	126
chr2_50722928_T	125
chr10_128908472_G	123
chr10_127371357_T	121
chr17_45209503_A	120
chr6_21201493_A	118
chr16_87764267_T	116
chr21_30400110_A	116
chr1_169823718_T	115
chr4_53751932_T	114
chr7_149174542_G	114
chr20_19634732_A	113
chr17_3486702_G	113
chr3_183056541_C	111
chr22_39414166_A	111
chr6_83602583_T	110
chr15_80260014_T	109
chr13_19753438_T	107
chr1_202983873_A	106
chr1_178514622_T	105
chr8_91953138_G	104	NECAB1
chr16_57996932_A	102
chr5_96086334_C	102
chr16_20327181_C	101
chr8_69136871_A	101
chr1_157095470_A	101
chr8_145110901_A	100
chr14_65470831_G	100
chr8_132958609_A	100
chr22_17072483_A	98
chr4_8616096_T	96
chr2_234526871_C	92
chr8_144940117_A	92
chr3_179118998_T	91
chr2_240078488_G	91
chr1_232941153_C	89
chr5_35921069_T	88
chr21_47572887_T	86
chr17_3446885_C	86
chr10_13743251_T	85
chr18_44560300_C	82
chr8_133023163_G	81	EFR3A
chr11_112123095_A	81
chr12_15733669_A	79
chr4_1737502_C	79
chr6_89975245_G	79
chr17_45695611_C	78
chr21_46624341_T	78
chr22_17586614_G	78
chr13_99364599_C	77
chr16_57996960_C	76
chr16_48234156_G	76
chr8_139768085_G	75
chr11_62752182_C	75
chr2_177036754_T	74
chr8_2017415_C	74	MYOM2
chr17_45229041_T	73
chr20_23476389_G	72
chr19_8190750_C	72
chr19_38866939_T	71
chr17_56386358_A	69
chr22_50587979_G	66
chr12_49162598_A	65
chr11_76814110_A	65
chr1_177909659_G	62
chr7_100695058_T	60
chr2_127816743_T	60
chr2_233755949_G	60
chr4_106196829_G	59
chr3_3144519_G	57
chr2_29092850_G	57
chr2_225706613_T	56
chr16_73164795_C	56
chr19_10291113_G	52
chr2_50692459_A	52
chr13_39550762_C	51
chr5_156589399_T	51
chr20_44170712_C	50
chr9_96714981_A	50
chr1_19684006_C	48
chr9_88938114_T	47
chr19_51200806_G	46
hyperltension	46
chr5_1212615_A	46
chr14_102792317_A	45
chr10_70508874_C	45
chr1_167059575_T	45
chr9_135939976_A	44
chr3_44986574_A	44	ZDHHC3
chr2_191839459_A	43
chr7_150825806_A	43	AGAP3
chr6_35426175_T	41
chr5_41032948_G	41
chr11_59573999_T	40
chr2_73676008_G	39
chr1_228285243_A	39
chr1_152084213_G	38
chr15_66821174_G	38
chr4_5838347_A	38
chr9_14823221_T	37
chr2_152346713_A	37
chr2_152530980_A	37
chr2_127816536_A	35
chr1_74834634_C	33
chr9_98241139_A	32
chr3_196666059_A	32
chr10_64953959_G	32
chr14_22671141_T	32
chr12_110238481_A	30
chr17_3495465_T	30
chr22_18570851_T	28
chr4_183715019_T	27
chr1_228451836_T	27
chr1_26664382_T	26
chr16_4029019_A	24
chr2_74652124_A	24
chr18_2718265_G	24
chr22_18910301_A	23
chr19_5831634_T	23
chr22_38481643_A	23
chr2_179486431_C	23
chr3_113003262_T	23
chr14_105417176_T	22
chr10_21129588_C	22
chr18_57022754_C	22
chr1_205492622_A	22
chr7_139719829_T	22
chr7_23385426_C	22
chr2_234055004_T	21
chr2_112847031_T	21
chr3_81720076_A	21
chr1_67145258_G	18
chr6_56473000_C	17
chr5_154315354_A	17
chr6_37450851_C	17
chr19_42218933_T	16
chr10_112581547_A	16
chr21_45994608_A	15	KRTAP10-4
chr15_57554413_G	15
chr22_30888412_T	15
chr19_4511139_C	15
chr2_231406529_C	14
chr7_72988123_A	13
chr1_186337134_C	13
chr19_12774532_A	13
chr22_29726624_A	12
chr14_105415638_T	12
chr3_77626788_G	12
chr10_135182452_T	11	ECHS1
chr9_111855629_A	9
chr11_33369127_G	9
chr1_226108200_T	8
chr17_36719440_A	8
chr5_41050938_A	8
chr10_108437181_C	8
chr7_89906546_A	7
chr20_60912683_T	7
chr1_74957696_G	7
chr10_90499749_T	6
chr7_73731906_T	6
chr1_32158569_T	5
chr19_55447497_A	5
chr10_128925909_A	5
chr5_151239267_G	5
chr11_118959846_A	3
chr2_234621848_T	3
chr1_241755348_T	2
chr2_220172233_A	2
chr7_96339061_T	2
chr7_81336584_G	2
chr5_172560757_G	2
chr8_53055483_T	1
